# Supplementary material for: Genome-wide analysis of soybean cinnamyl alcohol dehydrogenase genes identifies GmCAD3 as a positive regulator of Fusarium oxysporum resistance
Source: Front Plant Sci. 2025 Dec 11;16:1731612. doi: 10.3389/fpls.2025.1731612 (PMC12738375; doi:10.3389/fpls.2025.1731612)
Supplement: Supplementary file 3 [file Table1.xlsx]

## Sheet: Table S1 
Supplementary Table 1 The primers used in this study
Primer names	Suquences	Description
CAD3-L	ATGTCGAACGTGTTAGCAGGA	Clone
CAD3-R	CTAATTGGACATGCAGCTTATTGTATTTG
CAD3OE-L	gagctcggtacccggggatccATGTCGAACGTGTTAGCAGGAGA	Hairy root transformation,
CAD3OE-R	acgacggccagtgccaagcttCTAATTGGACATGCAGCTTATTGTATT
CAD3sl-L	gagctcggtacccggggatccATGTCGAACGTGTTAGCAGGAGA	Subcellular localization
CAD3sl-R	cttcaccctttgacaccatggATTGGACATGCAGCTTATTGTATTTG
CAD3LUC-L	ccagtgtcgaccgggggatccAATATGAATCATTTTTTATGATAAAAATATAATAA	Luc
CAD3LUC-R	aaacagctatgaccaaagcttGTTGTTGTAGCTAGTTTTGATGGAATAA
qCAD-1-F	TGGGGTGCATGATTGGATCC	qRT-PCR
qCAD-1-R	ACACAGTGATCCCAGCACAG
qCAD-2-F	AATGGTTCCTGGGCATGAGG
qCAD-2-R	GGAATCAACCAGGCATCCCA
qCAD-3-F	CTGGGCATGAGATTGTGGGT
qCAD-3-R	GTTGCTGCAGTCCGAACATG
qCAD-4-F	AGGCACTGGGTCATCATGTG
qCAD-4-R	CTCCCAATGAAGCTTCCCGT
qCAD-5-F	GCTTGGTTGATTCCTGTCGC
qCAD-5-R	CACTGAGACCAACCACACCA
qCAD-6-F	AAAGTAGCTGCGGGATGCTT
qCAD-6-R	CACAAAGGAGAGGAGCTGCA
qCAD-7-F	CTTGAGCACCTTGGAGCTGA
qCAD-7-R	ACCAACAGGCACAGTGTCAA
Action-L	CGGTGGTTCTATCTTGGCATC
ACtion-R	GTCTTTCGCTTCAATAACCCTA
