# Supplementary material for: Genome-wide analysis of soybean cinnamyl alcohol dehydrogenase genes identifies GmCAD3 as a positive regulator of Fusarium oxysporum resistance
Source: Front Plant Sci. 2025 Dec 11;16:1731612. doi: 10.3389/fpls.2025.1731612 (PMC12738375; doi:10.3389/fpls.2025.1731612)
Supplement: Supplementary file 4 [file Table2.xlsx]

## Sheet: table S2
Supplementary Table 2 Identification of CAD Gene Family Members in Arabidopsis thaliana, Glycine max, Oryza sativa, Phaseolus vulgaris, Sorghum bicolor and Zea mays
Gene Name	Gene ID	Gene Location
		Chromosome	Start	End
GmCAD1	Glyma.01G020900.1	Gm01	2111576	2116367
GmCAD2	Glyma.01G021000.1	Gm01	2129327	2132211
GmCAD3	Glyma.09G201200.1	Gm09	43427921	43430353
GmCAD4	Glyma.10G262400.1	Gm10	48777272	48780935
GmCAD5	Glyma.16G096300.1	Gm16	18446114	18447221
GmCAD6	Glyma.18G177000.1	Gm18	42493460	42499284
GmCAD7	Glyma.20G128600.1	Gm20	37000973	37002958
AtCAD1	AT1G72680.1	At01	27359231	27361016
AtCAD2	AT2G21730.1	At02	9280043	9281623
AtCAD3	AT2G21890.1	At02	9331088	9332646
AtCAD4	AT3G19450.1	At03	6744597	6747214
AtCAD5	AT4G34230.1	At04	16386718	16388722
AtCAD6	AT4G37980.1	At04	17852440	17854500
ZmCAD1	Zm00001d002346_T002	Zm02	10649170	10653316
ZmCAD2	Zm00001d015618_T001	Zm05	101493552	101498009
ZmCAD3	Zm00001d020400_T001	Zm07	111430552	111432512
ZmCAD4	Zm00001d020401_T001	Zm07	111461901	111463362
ZmCAD5	Zm00001d024314_T001	Zm10	63672419	63675196
OsCAD1	LOC_Os02g09490.1	Os02	4870141	4874082
OsCAD2	LOC_Os03g12270.1	Os03	6453081	6455593
OsCAD3	LOC_Os04g52280.1	Os04	31069544	31075601
OsCAD4	LOC_Os08g16910.1	Os08	10355403	10358375
OsCAD5	LOC_Os09g23530.1	Os09	13982962	13984701
OsCAD6	LOC_Os09g23540.1	Os09	13986803	13988784
OsCAD7	LOC_Os09g23550.1	Os09	13994540	13996756
OsCAD8	LOC_Os09g23560.1	Os09	14001191	14003182
OsCAD9	LOC_Os10g11810.1	Os10	6540785	6544241
OsCAD10	LOC_Os10g29470.1	Os10	15303900	15309302
PvCAD1	Phvul.001G004000.1	Pv01	225987	227886
PvCAD2	Phvul.002G144500.1	Pv02	29322270	29325140
PvCAD3	Phvul.002G144700.1	Pv02	29365685	29367829
PvCAD4	Phvul.002G144800.1	Pv02	29370971	29372661
PvCAD5	Phvul.003G029500.1	Pv03	2943242	2953334
PvCAD6	Phvul.003G287400.1	Pv03	52486066	52487996
PvCAD7	Phvul.003G287500.1	Pv03	52493573	52495866
PvCAD8	Phvul.007G039800.1	Pv07	3273203	3275233
SbCAD1	Sobic.002G195400.1	Sb02	58394423	58396434
SbCAD2	Sobic.002G195600.1	Sb02	58404432	58406373
SbCAD3	Sobic.002G195700.1	Sb02	58408618	58410895
SbCAD4	Sobic.004G071000.1	Sb04	5728603	5734362
SbCAD5	Sobic.006G211900.2	Sb06	56109085	56113719
SbCAD6	Sobic.007G076000.2	Sb07	8729709	8733771
SbCAD7	Sobic.010G071800.1	Sb10	5794563	5801150
SbCAD8	Sobic.010G071900.2	Sb10	5817176	5820600
SbCAD9	Sobic.010G072000.1	Sb10	5823617	5827925
