# Supplementary material for: Genome-wide analysis of soybean cinnamyl alcohol dehydrogenase genes identifies GmCAD3 as a positive regulator of Fusarium oxysporum resistance
Source: Front Plant Sci. 2025 Dec 11;16:1731612. doi: 10.3389/fpls.2025.1731612 (PMC12738375; doi:10.3389/fpls.2025.1731612)
Supplement: Supplementary file 5 [file Table3.xlsx]

## Sheet: Table S3
Gene Name	Gene ID	Chromosome	Start	End	Protein lengh	PF00107(ADH_zinc_N,Alcohol dehydrogenase, C-terminal)	PF08240(ADH_N,Alcohol dehydrogenase, N-terminal)
GmCAD1	Glyma.01G020900.1	Gm01	2111576	2116367	362	195-319	38-153
GmCAD2	Glyma.01G021000.1	Gm01	2129327	2132211	359	194-318	37-152
GmCAD3	Glyma.09G201200.1	Gm09	43427921	43430353	365	196-320	39-154
GmCAD4	Glyma.10G262400.1	Gm10	48777272	48780935	359	191-314	34-149
GmCAD5	Glyma.16G096300.1	Gm16	18446114	18447221	290	123-248	1-81
GmCAD6	Glyma.18G177000.1	Gm18	42493460	42499284	362	194-318	37-152
GmCAD7	Glyma.20G128600.1	Gm20	37000973	37002958	358	191-314	34-149
