# Supplementary material for: Genome-wide analysis of soybean cinnamyl alcohol dehydrogenase genes identifies GmCAD3 as a positive regulator of Fusarium oxysporum resistance
Source: Front Plant Sci. 2025 Dec 11;16:1731612. doi: 10.3389/fpls.2025.1731612 (PMC12738375; doi:10.3389/fpls.2025.1731612)
Supplement: Supplementary file 6 [file Table4.xlsx]

## Sheet: ورقة1
Supplementary Table 3 The syntenic relationships among CADs
Arabidopsis thaliana gene location			Arabidopsis thaliana Gene ID	Arabidopsis thaliana	Arabidopsis thaliana			Arabidopsis thaliana Gene ID	Arabidopsis thaliana
				Gene name	Gene location				Gene name
Chr	start	end			Chr	start	end
At02	9331088	9332646	AT2G21890.1	AtCAD3	At04	16386718	16388722	AT4G34230.1	AtCAD5
Glycine max gene location			Glycine max	Glycine max Gene name	Glycine max gene location			Glycine max	Glycine max Gene name
Chr	start	end	Gene ID		Chr	start	end	Gene ID
Gm10	48777272	48780935	Glyma.10G262400.1	GmCAD4	Gm20	37000973	37002958	Glyma.20G128600.1	GmCAD7
Oryza sativa gene location			Oryza sativa	Oryza sativa Gene name	Sorghum bicolor gene location			Sorghum bicolor Gene ID	Sorghum bicolor
Chr	start	end	Gene ID		Chr	start	end		Gene name
Os02	4870141	4874082	LOC_Os02g09490.1	OsCAD1	Sb04	5728603	5734362	Sobic.004G071000.1	SbCAD4
Phaseolus vulgaris gene location			Phaseolus vulgaris Gene ID	Phaseolus vulgaris	Phaseolus vulgaris gene location			Phaseolus vulgaris Gene ID	Phaseolus vulgaris
Chr	start	end		Gene name	Chr	start	end		Gene name
Pv02	29322270	29325140	Phvul.002G144500.1	PvCAD2	Pv03	52486066	52487996	Phvul.003G287400.1	PvCAD6
Sorghum bicolor gene location			Sorghum bicolor	Sorghum bicolor	Sorghum bicolor gene location			Sorghum bicolor	Sorghum bicolor
Chr	start	end	Gene ID	Gene name	Chr	start	end	Gene ID	Gene name
Sb06	56109085	56113719	Sobic.006G211900.2	SbCAD5	Sb07	8729709	8733771	Sobic.007G076000.2	SbCAD6
Sorghum bicolor gene location			Sorghum bicolor	Sorghum bicolor	Zea mays gene location			Zea mays Gene ID	Zea mays Gene name
Chr	start	end	Gene ID	Gene name	Chr	start	end
Sb02	58394423	58396434	Sobic.002G195400.1	SbCAD1	Zm07	111430552	111432512	Zm00001d020401_T001	ZmCAD3
Sb04	5728603	5734362	Sobic.004G071000.1	SbCAD4	Zm05	101493552	101498009	Zm00001d015618_T001	ZmCAD2
Sb06	56109085	56113719	Sobic.006G211900.2	SbCAD5	Zm02	10649170	10653316	Zm00001d002346_T002	ZmCAD1
Sb06	56109085	56113719	Sobic.006G211900.2	SbCAD5	Zm10	63672419	63675196	Zm00001d024314_T001	ZmCAD5
Sb07	8729709	8733771	Sobic.007G076000.2	SbCAD6	Zm02	10649170	10653316	Zm00001d002346_T002	ZmCAD1
Sb07	8729709	8733771	Sobic.007G076000.2	SbCAD6	Zm10	63672419	63675196	Zm00001d024314_T001	ZmCAD5
Zea mays gene location			Zea mays	Zea mays Gene name	Zea mays gene location			Zea mays	Zea mays Gene name
Chr	start	end	Gene ID		Chr	start	end	Gene ID
Zm02	10649170	10653316	Zm00001d002346_T002	ZmCAD1	Zm10	63672419	63675196	Zm00001d024314_T001	ZmCAD5
