# Supplementary material for: Genome-wide analysis of soybean cinnamyl alcohol dehydrogenase genes identifies GmCAD3 as a positive regulator of Fusarium oxysporum resistance
Source: Front Plant Sci. 2025 Dec 11;16:1731612. doi: 10.3389/fpls.2025.1731612 (PMC12738375; doi:10.3389/fpls.2025.1731612)
Supplement: Supplementary file 8 [file Table6.xlsx]

## Sheet: motif
Table S6: promoter motif information
GmCAD1	ARE	1869	6	cis-acting regulatory element essential for the anaerobic induction	Cis-acting elements for anaerobic reactions
GmCAD1	AuxRE	1826	11	part of an auxin-responsive element	Involved in the auxin response element
GmCAD1	CGTCA-motif	208	5	cis-acting regulatory element involved in the MeJA-responsiveness	Involved in the MEJA response element
GmCAD1	CAT-box	449	6	cis-acting regulatory element related to meristem expression	The meristem expresses related elements
GmCAD1	TCA-element	850	9	cis-acting element involved in salicylic acid responsiveness	Involved in the salicylic acid response element
GmCAD1	TGACG-motif	208	5	cis-acting regulatory element involved in the MeJA-responsiveness	Involved in the MEJA response element
GmCAD2	ABRE	162	5	cis-acting element involved in the abscisic acid responsiveness	Involved in the abscisic acid response element
GmCAD2	ABRE	931	9	cis-acting element involved in the abscisic acid responsiveness	Involved in the abscisic acid response element
GmCAD2	ABRE	933	5	cis-acting element involved in the abscisic acid responsiveness	Involved in the abscisic acid response element
GmCAD2	ABRE	1123	6	cis-acting element involved in the abscisic acid responsiveness	Involved in the abscisic acid response element
GmCAD2	ABRE	1124	5	cis-acting element involved in the abscisic acid responsiveness	Involved in the abscisic acid response element
GmCAD2	ABRE	1446	5	cis-acting element involved in the abscisic acid responsiveness	Involved in the abscisic acid response element
GmCAD2	ABRE	1814	5	cis-acting element involved in the abscisic acid responsiveness	Involved in the abscisic acid response element
GmCAD2	ABRE	1872	5	cis-acting element involved in the abscisic acid responsiveness	Involved in the abscisic acid response element
GmCAD2	TGACG-motif	1674	5	cis-acting regulatory element involved in the MeJA-responsiveness	Involved in the MEJA response element
GmCAD2	TGACG-motif	1778	5	cis-acting regulatory element involved in the MeJA-responsiveness	Involved in the MEJA response element
GmCAD2	TGACG-motif	1816	5	cis-acting regulatory element involved in the MeJA-responsiveness	Involved in the MEJA response element
GmCAD2	CAT-box	1763	6	cis-acting regulatory element related to meristem expression	The meristem expresses related elements
GmCAD2	CGTCA-motif	1674	5	cis-acting regulatory element involved in the MeJA-responsiveness	Involved in the MEJA response element
GmCAD2	GARE-motif	1702	7	gibberellin-responsive element	Involved in the gibberellin response element
GmCAD2	GCN4_motif	654	7	cis-regulatory element involved in endosperm expression	Cis-regulatory elements for endosperm expression
GmCAD2	ARE	1806	6	cis-acting regulatory element essential for the anaerobic induction	Cis-acting elements for anaerobic reactions
GmCAD3	GARE-motif	238	7	gibberellin-responsive element	Involved in the gibberellin response element
GmCAD3	TC-rich repeats	158	9	cis-acting element involved in defense and stress responsiveness	Cis-acting elements of the defense and stress response
GmCAD3	TC-rich repeats	1195	9	cis-acting element involved in defense and stress responsiveness	Cis-acting elements of the defense and stress response
GmCAD3	ABRE	1410	5	cis-acting element involved in the abscisic acid responsiveness	Involved in the abscisic acid response element
GmCAD3	LTR	589	6	cis-acting element involved in low-temperature responsiveness	Cis-acting elements for low temperature reactions
GmCAD3	TCA-element	21	9	cis-acting element involved in salicylic acid responsiveness	Involved in the salicylic acid response element
GmCAD4	TGACG-motif	245	5	cis-acting regulatory element involved in the MeJA-responsiveness	Involved in the MEJA response element
GmCAD4	TGACG-motif	443	5	cis-acting regulatory element involved in the MeJA-responsiveness	Involved in the MEJA response element
GmCAD4	TGACG-motif	528	5	cis-acting regulatory element involved in the MeJA-responsiveness	Involved in the MEJA response element
GmCAD4	TGACG-motif	966	5	cis-acting regulatory element involved in the MeJA-responsiveness	Involved in the MEJA response element
GmCAD4	ABRE	158	5	cis-acting element involved in the abscisic acid responsiveness	Involved in the abscisic acid response element
GmCAD4	ABRE	197	5	cis-acting element involved in the abscisic acid responsiveness	Involved in the abscisic acid response element
GmCAD4	ABRE	946	10	cis-acting element involved in the abscisic acid responsiveness	Involved in the abscisic acid response element
GmCAD4	LTR	785	6	cis-acting element involved in low-temperature responsiveness	Cis-acting elements for low temperature reactions
GmCAD4	LTR	991	6	cis-acting element involved in low-temperature responsiveness	Cis-acting elements for low temperature reactions
GmCAD4	CAT-box	504	6	cis-acting regulatory element related to meristem expression	The meristem expresses related elements
GmCAD4	CAT-box	1914	6	cis-acting regulatory element related to meristem expression	The meristem expresses related elements
GmCAD4	TCA-element	1885	9	cis-acting element involved in salicylic acid responsiveness	Involved in the salicylic acid response element
GmCAD4	CGTCA-motif	245	5	cis-acting regulatory element involved in the MeJA-responsiveness	Involved in the MEJA response element
GmCAD4	CGTCA-motif	443	5	cis-acting regulatory element involved in the MeJA-responsiveness	Involved in the MEJA response element
GmCAD4	CGTCA-motif	528	5	cis-acting regulatory element involved in the MeJA-responsiveness	Involved in the MEJA response element
GmCAD4	CGTCA-motif	966	5	cis-acting regulatory element involved in the MeJA-responsiveness	Involved in the MEJA response element
GmCAD4	ARE	1317	6	cis-acting regulatory element essential for the anaerobic induction	Cis-acting elements for anaerobic reactions
GmCAD4	ARE	1595	6	cis-acting regulatory element essential for the anaerobic induction	Cis-acting elements for anaerobic reactions
GmCAD5	ARE	600	6	cis-acting regulatory element essential for the anaerobic induction	Cis-acting elements for anaerobic reactions
GmCAD5	ARE	897	6	cis-acting regulatory element essential for the anaerobic induction	Cis-acting elements for anaerobic reactions
GmCAD5	P-box	679	7	gibberellin-responsive element	Involved in the gibberellin response element
GmCAD5	P-box	1564	7	gibberellin-responsive element	Involved in the gibberellin response element
GmCAD5	TCA-element	1498	9	cis-acting element involved in salicylic acid responsiveness	Involved in the salicylic acid response element
GmCAD5	TCA-element	1565	9	cis-acting element involved in salicylic acid responsiveness	Involved in the salicylic acid response element
GmCAD6	CGTCA-motif	1808	5	cis-acting regulatory element involved in the MeJA-responsiveness	Involved in the MEJA response element
GmCAD6	P-box	462	7	gibberellin-responsive element	Involved in the gibberellin response element
GmCAD6	ABRE	690	7	cis-acting element involved in the abscisic acid responsiveness	Involved in the abscisic acid response element
GmCAD6	ABRE	975	9	cis-acting element involved in the abscisic acid responsiveness	Involved in the abscisic acid response element
GmCAD6	ABRE	1906	9	cis-acting element involved in the abscisic acid responsiveness	Involved in the abscisic acid response element
GmCAD6	ABRE	1908	6	cis-acting element involved in the abscisic acid responsiveness	Involved in the abscisic acid response element
GmCAD6	ABRE	1909	5	cis-acting element involved in the abscisic acid responsiveness	Involved in the abscisic acid response element
GmCAD6	TGACG-motif	1808	5	cis-acting regulatory element involved in the MeJA-responsiveness	Involved in the MEJA response element
GmCAD7	ARE	163	6	cis-acting regulatory element essential for the anaerobic induction	Cis-acting elements for anaerobic reactions
GmCAD7	ARE	223	6	cis-acting regulatory element essential for the anaerobic induction	Cis-acting elements for anaerobic reactions
GmCAD7	ARE	474	6	cis-acting regulatory element essential for the anaerobic induction	Cis-acting elements for anaerobic reactions
GmCAD7	ARE	1279	6	cis-acting regulatory element essential for the anaerobic induction	Cis-acting elements for anaerobic reactions
